# Supplementary material for: Mutually Exclusive Expression of Closely Related Odorant-Binding Proteins 9A and 9B in the Antenna of the Red Flour Beetle Tribolium castaneum
Source: Biomolecules. 2021 Oct 12;11(10):1502. doi: 10.3390/biom11101502 (PMC8533528; doi:10.3390/biom11101502)
Supplement: Supplementary file 1 [file biomolecules-11-01502-s001.zip]

Archive with 1 entries (1 files):
- biomolecules-1380979-supplementary.pdf
